# Supplementary material for: Fermented Korean Red Ginseng Extract Enriched in Rd and Rg3 Protects against Non-Alcoholic Fatty Liver Disease through Regulation of mTORC1
Source: Nutrients. 2019 Dec 4;11(12):2963. doi: 10.3390/nu11122963 (PMC6949916; doi:10.3390/nu11122963)
Supplement: Supplementary file 1 [file nutrients-11-02963-s001.zip]

Archive with 3 entries (3 files):
- Fig. S1.pdf
- Fig. S2.pdf
- Fig. S3.pdf
